# Supplementary material for: Self-assembled micro-computed tomography for dental education
Source: PLoS One. 2018 Dec 26;13(12):e0209698. doi: 10.1371/journal.pone.0209698 (PMC6306236; doi:10.1371/journal.pone.0209698)
Supplement: S1 File — (ZIP) [file pone.0209698.s001.zip]

Archive with 518 entries (517 files):
- Skyscan 2211 micro-CT/
- Skyscan 2211 micro-CT/skyscan2211_0002.tif
- Skyscan 2211 micro-CT/skyscan2211_0003.tif
- Skyscan 2211 micro-CT/skyscan2211_0004.tif
- Skyscan 2211 micro-CT/skyscan2211_0005.tif
- Skyscan 2211 micro-CT/skyscan2211_0006.tif
- Skyscan 2211 micro-CT/skyscan2211_0007.tif
- Skyscan 2211 micro-CT/skyscan2211_0008.tif
- Skyscan 2211 micro-CT/skyscan2211_0009.tif
- Skyscan 2211 micro-CT/skyscan2211_0010.tif
- Skyscan 2211 micro-CT/skyscan2211_0011.tif
- Skyscan 2211 micro-CT/skyscan2211_0012.tif
- Skyscan 2211 micro-CT/skyscan2211_0013.tif
- Skyscan 2211 micro-CT/skyscan2211_0014.tif
- Skyscan 2211 micro-CT/skyscan2211_0015.tif
- Skyscan 2211 micro-CT/skyscan2211_0016.tif
- Skyscan 2211 micro-CT/skyscan2211_0017.tif
- Skyscan 2211 micro-CT/skyscan2211_0018.tif
- Skyscan 2211 micro-CT/skyscan2211_0019.tif
- Skyscan 2211 micro-CT/skyscan2211_0020.tif
- Skyscan 2211 micro-CT/skyscan2211_0021.tif
- Skyscan 2211 micro-CT/skyscan2211_0022.tif
- Skyscan 2211 micro-CT/skyscan2211_0023.tif
- Skyscan 2211 micro-CT/skyscan2211_0024.tif
- Skyscan 2211 micro-CT/skyscan2211_0025.tif
- Skyscan 2211 micro-CT/skyscan2211_0026.tif
- Skyscan 2211 micro-CT/skyscan2211_0027.tif
- Skyscan 2211 micro-CT/skyscan2211_0028.tif
- Skyscan 2211 micro-CT/skyscan2211_0029.tif
- Skyscan 2211 micro-CT/skyscan2211_0030.tif
- Skyscan 2211 micro-CT/skyscan2211_0031.tif
- Skyscan 2211 micro-CT/skyscan2211_0032.tif
- Skyscan 2211 micro-CT/skyscan2211_0033.tif
- Skyscan 2211 micro-CT/skyscan2211_0034.tif
- Skyscan 2211 micro-CT/skyscan2211_0035.tif
- Skyscan 2211 micro-CT/skyscan2211_0036.tif
- Skyscan 2211 micro-CT/skyscan2211_0037.tif
- Skyscan 2211 micro-CT/skyscan2211_0038.tif
- Skyscan 2211 micro-CT/skyscan2211_0039.tif
- Skyscan 2211 micro-CT/skyscan2211_0040.tif
- Skyscan 2211 micro-CT/skyscan2211_0041.tif
- Skyscan 2211 micro-CT/skyscan2211_0042.tif
- Skyscan 2211 micro-CT/skyscan2211_0043.tif
- Skyscan 2211 micro-CT/skyscan2211_0044.tif
- Skyscan 2211 micro-CT/skyscan2211_0045.tif
- Skyscan 2211 micro-CT/skyscan2211_0046.tif
- Skyscan 2211 micro-CT/skyscan2211_0047.tif
- Skyscan 2211 micro-CT/skyscan2211_0048.tif
- Skyscan 2211 micro-CT/skyscan2211_0049.tif
- Skyscan 2211 micro-CT/skyscan2211_0050.tif
- Skyscan 2211 micro-CT/skyscan2211_0051.tif
- Skyscan 2211 micro-CT/skyscan2211_0052.tif
- Skyscan 2211 micro-CT/skyscan2211_0053.tif
- Skyscan 2211 micro-CT/skyscan2211_0054.tif
- Skyscan 2211 micro-CT/skyscan2211_0055.tif
- Skyscan 2211 micro-CT/skyscan2211_0056.tif
- Skyscan 2211 micro-CT/skyscan2211_0057.tif
- Skyscan 2211 micro-CT/skyscan2211_0058.tif
- Skyscan 2211 micro-CT/skyscan2211_0059.tif
- Skyscan 2211 micro-CT/skyscan2211_0060.tif
- Skyscan 2211 micro-CT/skyscan2211_0061.tif
- Skyscan 2211 micro-CT/skyscan2211_0062.tif
- Skyscan 2211 micro-CT/skyscan2211_0063.tif
- Skyscan 2211 micro-CT/skyscan2211_0064.tif
- Skyscan 2211 micro-CT/skyscan2211_0065.tif
- Skyscan 2211 micro-CT/skyscan2211_0066.tif
- Skyscan 2211 micro-CT/skyscan2211_0067.tif
- Skyscan 2211 micro-CT/skyscan2211_0068.tif
- Skyscan 2211 micro-CT/skyscan2211_0069.tif
- Skyscan 2211 micro-CT/skyscan2211_0070.tif
- Skyscan 2211 micro-CT/skyscan2211_0071.tif
- Skyscan 2211 micro-CT/skyscan2211_0072.tif
- Skyscan 2211 micro-CT/skyscan2211_0073.tif
- Skyscan 2211 micro-CT/skyscan2211_0074.tif
- Skyscan 2211 micro-CT/skyscan2211_0075.tif
- Skyscan 2211 micro-CT/skyscan2211_0076.tif
- Skyscan 2211 micro-CT/skyscan2211_0077.tif
- Skyscan 2211 micro-CT/skyscan2211_0078.tif
- Skyscan 2211 micro-CT/skyscan2211_0079.tif
- Skyscan 2211 micro-CT/skyscan2211_0080.tif
- Skyscan 2211 micro-CT/skyscan2211_0081.tif
- Skyscan 2211 micro-CT/skyscan2211_0082.tif
- Skyscan 2211 micro-CT/skyscan2211_0083.tif
- Skyscan 2211 micro-CT/skyscan2211_0084.tif
- Skyscan 2211 micro-CT/skyscan2211_0085.tif
- Skyscan 2211 micro-CT/skyscan2211_0086.tif
- Skyscan 2211 micro-CT/skyscan2211_0087.tif
- Skyscan 2211 micro-CT/skyscan2211_0088.tif
- Skyscan 2211 micro-CT/skyscan2211_0089.tif
- Skyscan 2211 micro-CT/skyscan2211_0090.tif
- Skyscan 2211 micro-CT/skyscan2211_0091.tif
- Skyscan 2211 micro-CT/skyscan2211_0092.tif
- Skyscan 2211 micro-CT/skyscan2211_0093.tif
- Skyscan 2211 micro-CT/skyscan2211_0094.tif
- Skyscan 2211 micro-CT/skyscan2211_0095.tif
- Skyscan 2211 micro-CT/skyscan2211_0096.tif
- Skyscan 2211 micro-CT/skyscan2211_0097.tif
- Skyscan 2211 micro-CT/skyscan2211_0098.tif
- Skyscan 2211 micro-CT/skyscan2211_0099.tif
- Skyscan 2211 micro-CT/skyscan2211_0100.tif
- Skyscan 2211 micro-CT/skyscan2211_0101.tif
- Skyscan 2211 micro-CT/skyscan2211_0102.tif
- Skyscan 2211 micro-CT/skyscan2211_0103.tif
- Skyscan 2211 micro-CT/skyscan2211_0104.tif
- Skyscan 2211 micro-CT/skyscan2211_0105.tif
- Skyscan 2211 micro-CT/skyscan2211_0106.tif
- Skyscan 2211 micro-CT/skyscan2211_0107.tif
- Skyscan 2211 micro-CT/skyscan2211_0108.tif
- Skyscan 2211 micro-CT/skyscan2211_0109.tif
- Skyscan 2211 micro-CT/skyscan2211_0110.tif
- Skyscan 2211 micro-CT/skyscan2211_0111.tif
- Skyscan 2211 micro-CT/skyscan2211_0112.tif
- Skyscan 2211 micro-CT/skyscan2211_0113.tif
- Skyscan 2211 micro-CT/skyscan2211_0114.tif
- Skyscan 2211 micro-CT/skyscan2211_0115.tif
- Skyscan 2211 micro-CT/skyscan2211_0116.tif
- Skyscan 2211 micro-CT/skyscan2211_0117.tif
- Skyscan 2211 micro-CT/skyscan2211_0118.tif
- Skyscan 2211 micro-CT/skyscan2211_0119.tif
- Skyscan 2211 micro-CT/skyscan2211_0120.tif
- Skyscan 2211 micro-CT/skyscan2211_0121.tif
- Skyscan 2211 micro-CT/skyscan2211_0122.tif
- Skyscan 2211 micro-CT/skyscan2211_0123.tif
- Skyscan 2211 micro-CT/skyscan2211_0124.tif
- Skyscan 2211 micro-CT/skyscan2211_0125.tif
- Skyscan 2211 micro-CT/skyscan2211_0126.tif
- Skyscan 2211 micro-CT/skyscan2211_0127.tif
- Skyscan 2211 micro-CT/skyscan2211_0128.tif
- Skyscan 2211 micro-CT/skyscan2211_0129.tif
- Skyscan 2211 micro-CT/skyscan2211_0130.tif
- Skyscan 2211 micro-CT/skyscan2211_0131.tif
- Skyscan 2211 micro-CT/skyscan2211_0132.tif
- Skyscan 2211 micro-CT/skyscan2211_0133.tif
- Skyscan 2211 micro-CT/skyscan2211_0134.tif
- Skyscan 2211 micro-CT/skyscan2211_0135.tif
- Skyscan 2211 micro-CT/skyscan2211_0136.tif
- Skyscan 2211 micro-CT/skyscan2211_0137.tif
- Skyscan 2211 micro-CT/skyscan2211_0138.tif
- Skyscan 2211 micro-CT/skyscan2211_0139.tif
- Skyscan 2211 micro-CT/skyscan2211_0140.tif
- Skyscan 2211 micro-CT/skyscan2211_0141.tif
- Skyscan 2211 micro-CT/skyscan2211_0142.tif
- Skyscan 2211 micro-CT/skyscan2211_0143.tif
- Skyscan 2211 micro-CT/skyscan2211_0144.tif
- Skyscan 2211 micro-CT/skyscan2211_0145.tif
- Skyscan 2211 micro-CT/skyscan2211_0146.tif
- Skyscan 2211 micro-CT/skyscan2211_0147.tif
- Skyscan 2211 micro-CT/skyscan2211_0148.tif
- Skyscan 2211 micro-CT/skyscan2211_0149.tif
- Skyscan 2211 micro-CT/skyscan2211_0150.tif
- Skyscan 2211 micro-CT/skyscan2211_0151.tif
- Skyscan 2211 micro-CT/skyscan2211_0152.tif
- Skyscan 2211 micro-CT/skyscan2211_0153.tif
- Skyscan 2211 micro-CT/skyscan2211_0154.tif
- Skyscan 2211 micro-CT/skyscan2211_0155.tif
- Skyscan 2211 micro-CT/skyscan2211_0156.tif
- Skyscan 2211 micro-CT/skyscan2211_0157.tif
- Skyscan 2211 micro-CT/skyscan2211_0158.tif
- Skyscan 2211 micro-CT/skyscan2211_0159.tif
- Skyscan 2211 micro-CT/skyscan2211_0160.tif
- Skyscan 2211 micro-CT/skyscan2211_0161.tif
- Skyscan 2211 micro-CT/skyscan2211_0162.tif
- Skyscan 2211 micro-CT/skyscan2211_0163.tif
- Skyscan 2211 micro-CT/skyscan2211_0164.tif
- Skyscan 2211 micro-CT/skyscan2211_0165.tif
- Skyscan 2211 micro-CT/skyscan2211_0166.tif
- Skyscan 2211 micro-CT/skyscan2211_0167.tif
- Skyscan 2211 micro-CT/skyscan2211_0168.tif
- Skyscan 2211 micro-CT/skyscan2211_0169.tif
- Skyscan 2211 micro-CT/skyscan2211_0170.tif
- Skyscan 2211 micro-CT/skyscan2211_0171.tif
- Skyscan 2211 micro-CT/skyscan2211_0172.tif
- Skyscan 2211 micro-CT/skyscan2211_0173.tif
- Skyscan 2211 micro-CT/skyscan2211_0174.tif
- Skyscan 2211 micro-CT/skyscan2211_0175.tif
- Skyscan 2211 micro-CT/skyscan2211_0176.tif
- Skyscan 2211 micro-CT/skyscan2211_0177.tif
- Skyscan 2211 micro-CT/skyscan2211_0178.tif
- Skyscan 2211 micro-CT/skyscan2211_0179.tif
- Skyscan 2211 micro-CT/skyscan2211_0180.tif
- Skyscan 2211 micro-CT/skyscan2211_0181.tif
- Skyscan 2211 micro-CT/skyscan2211_0182.tif
- Skyscan 2211 micro-CT/skyscan2211_0183.tif
- Skyscan 2211 micro-CT/skyscan2211_0184.tif
- Skyscan 2211 micro-CT/skyscan2211_0185.tif
- Skyscan 2211 micro-CT/skyscan2211_0186.tif
- Skyscan 2211 micro-CT/skyscan2211_0187.tif
- Skyscan 2211 micro-CT/skyscan2211_0188.tif
- Skyscan 2211 micro-CT/skyscan2211_0189.tif
- Skyscan 2211 micro-CT/skyscan2211_0190.tif
- Skyscan 2211 micro-CT/skyscan2211_0191.tif
- Skyscan 2211 micro-CT/skyscan2211_0192.tif
- Skyscan 2211 micro-CT/skyscan2211_0193.tif
- Skyscan 2211 micro-CT/skyscan2211_0194.tif
- Skyscan 2211 micro-CT/skyscan2211_0195.tif
- Skyscan 2211 micro-CT/skyscan2211_0196.tif
- Skyscan 2211 micro-CT/skyscan2211_0197.tif
- Skyscan 2211 micro-CT/skyscan2211_0198.tif
- Skyscan 2211 micro-CT/skyscan2211_0199.tif
- Skyscan 2211 micro-CT/skyscan2211_0200.tif
- Skyscan 2211 micro-CT/skyscan2211_0201.tif
- Skyscan 2211 micro-CT/skyscan2211_0202.tif
- Skyscan 2211 micro-CT/skyscan2211_0203.tif
- Skyscan 2211 micro-CT/skyscan2211_0204.tif
- Skyscan 2211 micro-CT/skyscan2211_0205.tif
- Skyscan 2211 micro-CT/skyscan2211_0206.tif
- Skyscan 2211 micro-CT/skyscan2211_0207.tif
- Skyscan 2211 micro-CT/skyscan2211_0208.tif
- Skyscan 2211 micro-CT/skyscan2211_0209.tif
- Skyscan 2211 micro-CT/skyscan2211_0210.tif
- Skyscan 2211 micro-CT/skyscan2211_0211.tif
- Skyscan 2211 micro-CT/skyscan2211_0212.tif
- Skyscan 2211 micro-CT/skyscan2211_0213.tif
- Skyscan 2211 micro-CT/skyscan2211_0214.tif
- Skyscan 2211 micro-CT/skyscan2211_0215.tif
- Skyscan 2211 micro-CT/skyscan2211_0216.tif
- Skyscan 2211 micro-CT/skyscan2211_0217.tif
- Skyscan 2211 micro-CT/skyscan2211_0218.tif
- Skyscan 2211 micro-CT/skyscan2211_0219.tif
- Skyscan 2211 micro-CT/skyscan2211_0220.tif
- Skyscan 2211 micro-CT/skyscan2211_0221.tif
- Skyscan 2211 micro-CT/skyscan2211_0222.tif
- Skyscan 2211 micro-CT/skyscan2211_0223.tif
- Skyscan 2211 micro-CT/skyscan2211_0224.tif
- Skyscan 2211 micro-CT/skyscan2211_0225.tif
- Skyscan 2211 micro-CT/skyscan2211_0226.tif
- Skyscan 2211 micro-CT/skyscan2211_0227.tif
- Skyscan 2211 micro-CT/skyscan2211_0228.tif
- Skyscan 2211 micro-CT/skyscan2211_0229.tif
- Skyscan 2211 micro-CT/skyscan2211_0230.tif
- Skyscan 2211 micro-CT/skyscan2211_0231.tif
- Skyscan 2211 micro-CT/skyscan2211_0232.tif
- Skyscan 2211 micro-CT/skyscan2211_0233.tif
- Skyscan 2211 micro-CT/skyscan2211_0234.tif
- Skyscan 2211 micro-CT/skyscan2211_0235.tif
- Skyscan 2211 micro-CT/skyscan2211_0236.tif
- Skyscan 2211 micro-CT/skyscan2211_0237.tif
- Skyscan 2211 micro-CT/skyscan2211_0238.tif
- Skyscan 2211 micro-CT/skyscan2211_0239.tif
- Skyscan 2211 micro-CT/skyscan2211_0240.tif
- Skyscan 2211 micro-CT/skyscan2211_0241.tif
- Skyscan 2211 micro-CT/skyscan2211_0242.tif
- Skyscan 2211 micro-CT/skyscan2211_0243.tif
- Skyscan 2211 micro-CT/skyscan2211_0244.tif
- Skyscan 2211 micro-CT/skyscan2211_0245.tif
- Skyscan 2211 micro-CT/skyscan2211_0246.tif
- Skyscan 2211 micro-CT/skyscan2211_0247.tif
- Skyscan 2211 micro-CT/skyscan2211_0248.tif
- Skyscan 2211 micro-CT/skyscan2211_0249.tif
- Skyscan 2211 micro-CT/skyscan2211_0250.tif
- Skyscan 2211 micro-CT/skyscan2211_0251.tif
- Skyscan 2211 micro-CT/skyscan2211_0252.tif
- Skyscan 2211 micro-CT/skyscan2211_0253.tif
- Skyscan 2211 micro-CT/skyscan2211_0254.tif
- Skyscan 2211 micro-CT/skyscan2211_0255.tif
- Skyscan 2211 micro-CT/skyscan2211_0256.tif
- Skyscan 2211 micro-CT/skyscan2211_0257.tif
- Skyscan 2211 micro-CT/skyscan2211_0258.tif
- Skyscan 2211 micro-CT/skyscan2211_0259.tif
- Skyscan 2211 micro-CT/skyscan2211_0260.tif
- Skyscan 2211 micro-CT/skyscan2211_0261.tif
- Skyscan 2211 micro-CT/skyscan2211_0262.tif
- Skyscan 2211 micro-CT/skyscan2211_0263.tif
- Skyscan 2211 micro-CT/skyscan2211_0264.tif
- Skyscan 2211 micro-CT/skyscan2211_0265.tif
- Skyscan 2211 micro-CT/skyscan2211_0266.tif
- Skyscan 2211 micro-CT/skyscan2211_0267.tif
- Skyscan 2211 micro-CT/skyscan2211_0268.tif
- Skyscan 2211 micro-CT/skyscan2211_0269.tif
- Skyscan 2211 micro-CT/skyscan2211_0270.tif
- Skyscan 2211 micro-CT/skyscan2211_0271.tif
- Skyscan 2211 micro-CT/skyscan2211_0272.tif
- Skyscan 2211 micro-CT/skyscan2211_0273.tif
- Skyscan 2211 micro-CT/skyscan2211_0274.tif
- Skyscan 2211 micro-CT/skyscan2211_0275.tif
- Skyscan 2211 micro-CT/skyscan2211_0276.tif
- Skyscan 2211 micro-CT/skyscan2211_0277.tif
- Skyscan 2211 micro-CT/skyscan2211_0278.tif
- Skyscan 2211 micro-CT/skyscan2211_0279.tif
- Skyscan 2211 micro-CT/skyscan2211_0280.tif
- Skyscan 2211 micro-CT/skyscan2211_0281.tif
- Skyscan 2211 micro-CT/skyscan2211_0282.tif
- Skyscan 2211 micro-CT/skyscan2211_0283.tif
- Skyscan 2211 micro-CT/skyscan2211_0284.tif
- Skyscan 2211 micro-CT/skyscan2211_0285.tif
- Skyscan 2211 micro-CT/skyscan2211_0286.tif
- Skyscan 2211 micro-CT/skyscan2211_0287.tif
- Skyscan 2211 micro-CT/skyscan2211_0288.tif
- Skyscan 2211 micro-CT/skyscan2211_0289.tif
- Skyscan 2211 micro-CT/skyscan2211_0290.tif
- Skyscan 2211 micro-CT/skyscan2211_0291.tif
- Skyscan 2211 micro-CT/skyscan2211_0292.tif
- Skyscan 2211 micro-CT/skyscan2211_0293.tif
- Skyscan 2211 micro-CT/skyscan2211_0294.tif
- Skyscan 2211 micro-CT/skyscan2211_0295.tif
- Skyscan 2211 micro-CT/skyscan2211_0296.tif
- Skyscan 2211 micro-CT/skyscan2211_0297.tif
- Skyscan 2211 micro-CT/skyscan2211_0298.tif
- Skyscan 2211 micro-CT/skyscan2211_0299.tif
- Skyscan 2211 micro-CT/skyscan2211_0300.tif
[truncated: 218 more entries]
