# Supplementary material for: Self-assembled micro-computed tomography for dental education
Source: PLoS One. 2018 Dec 26;13(12):e0209698. doi: 10.1371/journal.pone.0209698 (PMC6306236; doi:10.1371/journal.pone.0209698)
Supplement: S2 File — (ZIP) [file pone.0209698.s002.zip]

Archive with 513 entries (512 files):
- Self-Assembled micro-CT/
- Self-Assembled micro-CT/Self-Assembled micro CT_0052.tif
- Self-Assembled micro-CT/Self-Assembled micro CT_0053.tif
- Self-Assembled micro-CT/Self-Assembled micro CT_0054.tif
- Self-Assembled micro-CT/Self-Assembled micro CT_0055.tif
- Self-Assembled micro-CT/Self-Assembled micro CT_0056.tif
- Self-Assembled micro-CT/Self-Assembled micro CT_0057.tif
- Self-Assembled micro-CT/Self-Assembled micro CT_0058.tif
- Self-Assembled micro-CT/Self-Assembled micro CT_0059.tif
- Self-Assembled micro-CT/Self-Assembled micro CT_0060.tif
- Self-Assembled micro-CT/Self-Assembled micro CT_0061.tif
- Self-Assembled micro-CT/Self-Assembled micro CT_0062.tif
- Self-Assembled micro-CT/Self-Assembled micro CT_0063.tif
- Self-Assembled micro-CT/Self-Assembled micro CT_0064.tif
- Self-Assembled micro-CT/Self-Assembled micro CT_0065.tif
- Self-Assembled micro-CT/Self-Assembled micro CT_0066.tif
- Self-Assembled micro-CT/Self-Assembled micro CT_0067.tif
- Self-Assembled micro-CT/Self-Assembled micro CT_0068.tif
- Self-Assembled micro-CT/Self-Assembled micro CT_0069.tif
- Self-Assembled micro-CT/Self-Assembled micro CT_0070.tif
- Self-Assembled micro-CT/Self-Assembled micro CT_0071.tif
- Self-Assembled micro-CT/Self-Assembled micro CT_0072.tif
- Self-Assembled micro-CT/Self-Assembled micro CT_0073.tif
- Self-Assembled micro-CT/Self-Assembled micro CT_0074.tif
- Self-Assembled micro-CT/Self-Assembled micro CT_0075.tif
- Self-Assembled micro-CT/Self-Assembled micro CT_0076.tif
- Self-Assembled micro-CT/Self-Assembled micro CT_0077.tif
- Self-Assembled micro-CT/Self-Assembled micro CT_0078.tif
- Self-Assembled micro-CT/Self-Assembled micro CT_0079.tif
- Self-Assembled micro-CT/Self-Assembled micro CT_0080.tif
- Self-Assembled micro-CT/Self-Assembled micro CT_0081.tif
- Self-Assembled micro-CT/Self-Assembled micro CT_0082.tif
- Self-Assembled micro-CT/Self-Assembled micro CT_0083.tif
- Self-Assembled micro-CT/Self-Assembled micro CT_0084.tif
- Self-Assembled micro-CT/Self-Assembled micro CT_0085.tif
- Self-Assembled micro-CT/Self-Assembled micro CT_0086.tif
- Self-Assembled micro-CT/Self-Assembled micro CT_0087.tif
- Self-Assembled micro-CT/Self-Assembled micro CT_0088.tif
- Self-Assembled micro-CT/Self-Assembled micro CT_0089.tif
- Self-Assembled micro-CT/Self-Assembled micro CT_0090.tif
- Self-Assembled micro-CT/Self-Assembled micro CT_0091.tif
- Self-Assembled micro-CT/Self-Assembled micro CT_0092.tif
- Self-Assembled micro-CT/Self-Assembled micro CT_0093.tif
- Self-Assembled micro-CT/Self-Assembled micro CT_0094.tif
- Self-Assembled micro-CT/Self-Assembled micro CT_0095.tif
- Self-Assembled micro-CT/Self-Assembled micro CT_0096.tif
- Self-Assembled micro-CT/Self-Assembled micro CT_0097.tif
- Self-Assembled micro-CT/Self-Assembled micro CT_0098.tif
- Self-Assembled micro-CT/Self-Assembled micro CT_0099.tif
- Self-Assembled micro-CT/Self-Assembled micro CT_0100.tif
- Self-Assembled micro-CT/Self-Assembled micro CT_0101.tif
- Self-Assembled micro-CT/Self-Assembled micro CT_0102.tif
- Self-Assembled micro-CT/Self-Assembled micro CT_0103.tif
- Self-Assembled micro-CT/Self-Assembled micro CT_0104.tif
- Self-Assembled micro-CT/Self-Assembled micro CT_0105.tif
- Self-Assembled micro-CT/Self-Assembled micro CT_0106.tif
- Self-Assembled micro-CT/Self-Assembled micro CT_0107.tif
- Self-Assembled micro-CT/Self-Assembled micro CT_0108.tif
- Self-Assembled micro-CT/Self-Assembled micro CT_0109.tif
- Self-Assembled micro-CT/Self-Assembled micro CT_0110.tif
- Self-Assembled micro-CT/Self-Assembled micro CT_0111.tif
- Self-Assembled micro-CT/Self-Assembled micro CT_0112.tif
- Self-Assembled micro-CT/Self-Assembled micro CT_0113.tif
- Self-Assembled micro-CT/Self-Assembled micro CT_0114.tif
- Self-Assembled micro-CT/Self-Assembled micro CT_0115.tif
- Self-Assembled micro-CT/Self-Assembled micro CT_0116.tif
- Self-Assembled micro-CT/Self-Assembled micro CT_0117.tif
- Self-Assembled micro-CT/Self-Assembled micro CT_0118.tif
- Self-Assembled micro-CT/Self-Assembled micro CT_0119.tif
- Self-Assembled micro-CT/Self-Assembled micro CT_0120.tif
- Self-Assembled micro-CT/Self-Assembled micro CT_0121.tif
- Self-Assembled micro-CT/Self-Assembled micro CT_0122.tif
- Self-Assembled micro-CT/Self-Assembled micro CT_0123.tif
- Self-Assembled micro-CT/Self-Assembled micro CT_0124.tif
- Self-Assembled micro-CT/Self-Assembled micro CT_0125.tif
- Self-Assembled micro-CT/Self-Assembled micro CT_0126.tif
- Self-Assembled micro-CT/Self-Assembled micro CT_0127.tif
- Self-Assembled micro-CT/Self-Assembled micro CT_0128.tif
- Self-Assembled micro-CT/Self-Assembled micro CT_0129.tif
- Self-Assembled micro-CT/Self-Assembled micro CT_0130.tif
- Self-Assembled micro-CT/Self-Assembled micro CT_0131.tif
- Self-Assembled micro-CT/Self-Assembled micro CT_0132.tif
- Self-Assembled micro-CT/Self-Assembled micro CT_0133.tif
- Self-Assembled micro-CT/Self-Assembled micro CT_0134.tif
- Self-Assembled micro-CT/Self-Assembled micro CT_0135.tif
- Self-Assembled micro-CT/Self-Assembled micro CT_0136.tif
- Self-Assembled micro-CT/Self-Assembled micro CT_0137.tif
- Self-Assembled micro-CT/Self-Assembled micro CT_0138.tif
- Self-Assembled micro-CT/Self-Assembled micro CT_0139.tif
- Self-Assembled micro-CT/Self-Assembled micro CT_0140.tif
- Self-Assembled micro-CT/Self-Assembled micro CT_0141.tif
- Self-Assembled micro-CT/Self-Assembled micro CT_0142.tif
- Self-Assembled micro-CT/Self-Assembled micro CT_0143.tif
- Self-Assembled micro-CT/Self-Assembled micro CT_0144.tif
- Self-Assembled micro-CT/Self-Assembled micro CT_0145.tif
- Self-Assembled micro-CT/Self-Assembled micro CT_0146.tif
- Self-Assembled micro-CT/Self-Assembled micro CT_0147.tif
- Self-Assembled micro-CT/Self-Assembled micro CT_0148.tif
- Self-Assembled micro-CT/Self-Assembled micro CT_0149.tif
- Self-Assembled micro-CT/Self-Assembled micro CT_0150.tif
- Self-Assembled micro-CT/Self-Assembled micro CT_0151.tif
- Self-Assembled micro-CT/Self-Assembled micro CT_0152.tif
- Self-Assembled micro-CT/Self-Assembled micro CT_0153.tif
- Self-Assembled micro-CT/Self-Assembled micro CT_0154.tif
- Self-Assembled micro-CT/Self-Assembled micro CT_0155.tif
- Self-Assembled micro-CT/Self-Assembled micro CT_0156.tif
- Self-Assembled micro-CT/Self-Assembled micro CT_0157.tif
- Self-Assembled micro-CT/Self-Assembled micro CT_0158.tif
- Self-Assembled micro-CT/Self-Assembled micro CT_0159.tif
- Self-Assembled micro-CT/Self-Assembled micro CT_0160.tif
- Self-Assembled micro-CT/Self-Assembled micro CT_0161.tif
- Self-Assembled micro-CT/Self-Assembled micro CT_0162.tif
- Self-Assembled micro-CT/Self-Assembled micro CT_0163.tif
- Self-Assembled micro-CT/Self-Assembled micro CT_0164.tif
- Self-Assembled micro-CT/Self-Assembled micro CT_0165.tif
- Self-Assembled micro-CT/Self-Assembled micro CT_0166.tif
- Self-Assembled micro-CT/Self-Assembled micro CT_0167.tif
- Self-Assembled micro-CT/Self-Assembled micro CT_0168.tif
- Self-Assembled micro-CT/Self-Assembled micro CT_0169.tif
- Self-Assembled micro-CT/Self-Assembled micro CT_0170.tif
- Self-Assembled micro-CT/Self-Assembled micro CT_0171.tif
- Self-Assembled micro-CT/Self-Assembled micro CT_0172.tif
- Self-Assembled micro-CT/Self-Assembled micro CT_0173.tif
- Self-Assembled micro-CT/Self-Assembled micro CT_0174.tif
- Self-Assembled micro-CT/Self-Assembled micro CT_0175.tif
- Self-Assembled micro-CT/Self-Assembled micro CT_0176.tif
- Self-Assembled micro-CT/Self-Assembled micro CT_0177.tif
- Self-Assembled micro-CT/Self-Assembled micro CT_0178.tif
- Self-Assembled micro-CT/Self-Assembled micro CT_0179.tif
- Self-Assembled micro-CT/Self-Assembled micro CT_0180.tif
- Self-Assembled micro-CT/Self-Assembled micro CT_0181.tif
- Self-Assembled micro-CT/Self-Assembled micro CT_0182.tif
- Self-Assembled micro-CT/Self-Assembled micro CT_0183.tif
- Self-Assembled micro-CT/Self-Assembled micro CT_0184.tif
- Self-Assembled micro-CT/Self-Assembled micro CT_0185.tif
- Self-Assembled micro-CT/Self-Assembled micro CT_0186.tif
- Self-Assembled micro-CT/Self-Assembled micro CT_0187.tif
- Self-Assembled micro-CT/Self-Assembled micro CT_0188.tif
- Self-Assembled micro-CT/Self-Assembled micro CT_0189.tif
- Self-Assembled micro-CT/Self-Assembled micro CT_0190.tif
- Self-Assembled micro-CT/Self-Assembled micro CT_0191.tif
- Self-Assembled micro-CT/Self-Assembled micro CT_0192.tif
- Self-Assembled micro-CT/Self-Assembled micro CT_0193.tif
- Self-Assembled micro-CT/Self-Assembled micro CT_0194.tif
- Self-Assembled micro-CT/Self-Assembled micro CT_0195.tif
- Self-Assembled micro-CT/Self-Assembled micro CT_0196.tif
- Self-Assembled micro-CT/Self-Assembled micro CT_0197.tif
- Self-Assembled micro-CT/Self-Assembled micro CT_0198.tif
- Self-Assembled micro-CT/Self-Assembled micro CT_0199.tif
- Self-Assembled micro-CT/Self-Assembled micro CT_0200.tif
- Self-Assembled micro-CT/Self-Assembled micro CT_0201.tif
- Self-Assembled micro-CT/Self-Assembled micro CT_0202.tif
- Self-Assembled micro-CT/Self-Assembled micro CT_0203.tif
- Self-Assembled micro-CT/Self-Assembled micro CT_0204.tif
- Self-Assembled micro-CT/Self-Assembled micro CT_0205.tif
- Self-Assembled micro-CT/Self-Assembled micro CT_0206.tif
- Self-Assembled micro-CT/Self-Assembled micro CT_0207.tif
- Self-Assembled micro-CT/Self-Assembled micro CT_0208.tif
- Self-Assembled micro-CT/Self-Assembled micro CT_0209.tif
- Self-Assembled micro-CT/Self-Assembled micro CT_0210.tif
- Self-Assembled micro-CT/Self-Assembled micro CT_0211.tif
- Self-Assembled micro-CT/Self-Assembled micro CT_0212.tif
- Self-Assembled micro-CT/Self-Assembled micro CT_0213.tif
- Self-Assembled micro-CT/Self-Assembled micro CT_0214.tif
- Self-Assembled micro-CT/Self-Assembled micro CT_0215.tif
- Self-Assembled micro-CT/Self-Assembled micro CT_0216.tif
- Self-Assembled micro-CT/Self-Assembled micro CT_0217.tif
- Self-Assembled micro-CT/Self-Assembled micro CT_0218.tif
- Self-Assembled micro-CT/Self-Assembled micro CT_0219.tif
- Self-Assembled micro-CT/Self-Assembled micro CT_0220.tif
- Self-Assembled micro-CT/Self-Assembled micro CT_0221.tif
- Self-Assembled micro-CT/Self-Assembled micro CT_0222.tif
- Self-Assembled micro-CT/Self-Assembled micro CT_0223.tif
- Self-Assembled micro-CT/Self-Assembled micro CT_0224.tif
- Self-Assembled micro-CT/Self-Assembled micro CT_0225.tif
- Self-Assembled micro-CT/Self-Assembled micro CT_0226.tif
- Self-Assembled micro-CT/Self-Assembled micro CT_0227.tif
- Self-Assembled micro-CT/Self-Assembled micro CT_0228.tif
- Self-Assembled micro-CT/Self-Assembled micro CT_0229.tif
- Self-Assembled micro-CT/Self-Assembled micro CT_0230.tif
- Self-Assembled micro-CT/Self-Assembled micro CT_0231.tif
- Self-Assembled micro-CT/Self-Assembled micro CT_0232.tif
- Self-Assembled micro-CT/Self-Assembled micro CT_0233.tif
- Self-Assembled micro-CT/Self-Assembled micro CT_0234.tif
- Self-Assembled micro-CT/Self-Assembled micro CT_0235.tif
- Self-Assembled micro-CT/Self-Assembled micro CT_0236.tif
- Self-Assembled micro-CT/Self-Assembled micro CT_0237.tif
- Self-Assembled micro-CT/Self-Assembled micro CT_0238.tif
- Self-Assembled micro-CT/Self-Assembled micro CT_0239.tif
- Self-Assembled micro-CT/Self-Assembled micro CT_0240.tif
- Self-Assembled micro-CT/Self-Assembled micro CT_0241.tif
- Self-Assembled micro-CT/Self-Assembled micro CT_0242.tif
- Self-Assembled micro-CT/Self-Assembled micro CT_0243.tif
- Self-Assembled micro-CT/Self-Assembled micro CT_0244.tif
- Self-Assembled micro-CT/Self-Assembled micro CT_0245.tif
- Self-Assembled micro-CT/Self-Assembled micro CT_0246.tif
- Self-Assembled micro-CT/Self-Assembled micro CT_0247.tif
- Self-Assembled micro-CT/Self-Assembled micro CT_0248.tif
- Self-Assembled micro-CT/Self-Assembled micro CT_0249.tif
- Self-Assembled micro-CT/Self-Assembled micro CT_0250.tif
- Self-Assembled micro-CT/Self-Assembled micro CT_0251.tif
- Self-Assembled micro-CT/Self-Assembled micro CT_0252.tif
- Self-Assembled micro-CT/Self-Assembled micro CT_0253.tif
- Self-Assembled micro-CT/Self-Assembled micro CT_0254.tif
- Self-Assembled micro-CT/Self-Assembled micro CT_0255.tif
- Self-Assembled micro-CT/Self-Assembled micro CT_0256.tif
- Self-Assembled micro-CT/Self-Assembled micro CT_0257.tif
- Self-Assembled micro-CT/Self-Assembled micro CT_0258.tif
- Self-Assembled micro-CT/Self-Assembled micro CT_0259.tif
- Self-Assembled micro-CT/Self-Assembled micro CT_0260.tif
- Self-Assembled micro-CT/Self-Assembled micro CT_0261.tif
- Self-Assembled micro-CT/Self-Assembled micro CT_0262.tif
- Self-Assembled micro-CT/Self-Assembled micro CT_0263.tif
- Self-Assembled micro-CT/Self-Assembled micro CT_0264.tif
- Self-Assembled micro-CT/Self-Assembled micro CT_0265.tif
- Self-Assembled micro-CT/Self-Assembled micro CT_0266.tif
- Self-Assembled micro-CT/Self-Assembled micro CT_0267.tif
- Self-Assembled micro-CT/Self-Assembled micro CT_0268.tif
- Self-Assembled micro-CT/Self-Assembled micro CT_0269.tif
- Self-Assembled micro-CT/Self-Assembled micro CT_0270.tif
- Self-Assembled micro-CT/Self-Assembled micro CT_0271.tif
- Self-Assembled micro-CT/Self-Assembled micro CT_0272.tif
- Self-Assembled micro-CT/Self-Assembled micro CT_0273.tif
- Self-Assembled micro-CT/Self-Assembled micro CT_0274.tif
- Self-Assembled micro-CT/Self-Assembled micro CT_0275.tif
- Self-Assembled micro-CT/Self-Assembled micro CT_0276.tif
- Self-Assembled micro-CT/Self-Assembled micro CT_0277.tif
- Self-Assembled micro-CT/Self-Assembled micro CT_0278.tif
- Self-Assembled micro-CT/Self-Assembled micro CT_0279.tif
- Self-Assembled micro-CT/Self-Assembled micro CT_0280.tif
- Self-Assembled micro-CT/Self-Assembled micro CT_0281.tif
- Self-Assembled micro-CT/Self-Assembled micro CT_0282.tif
- Self-Assembled micro-CT/Self-Assembled micro CT_0283.tif
- Self-Assembled micro-CT/Self-Assembled micro CT_0284.tif
- Self-Assembled micro-CT/Self-Assembled micro CT_0285.tif
- Self-Assembled micro-CT/Self-Assembled micro CT_0286.tif
- Self-Assembled micro-CT/Self-Assembled micro CT_0287.tif
- Self-Assembled micro-CT/Self-Assembled micro CT_0288.tif
- Self-Assembled micro-CT/Self-Assembled micro CT_0289.tif
- Self-Assembled micro-CT/Self-Assembled micro CT_0290.tif
- Self-Assembled micro-CT/Self-Assembled micro CT_0291.tif
- Self-Assembled micro-CT/Self-Assembled micro CT_0292.tif
- Self-Assembled micro-CT/Self-Assembled micro CT_0293.tif
- Self-Assembled micro-CT/Self-Assembled micro CT_0294.tif
- Self-Assembled micro-CT/Self-Assembled micro CT_0295.tif
- Self-Assembled micro-CT/Self-Assembled micro CT_0296.tif
- Self-Assembled micro-CT/Self-Assembled micro CT_0297.tif
- Self-Assembled micro-CT/Self-Assembled micro CT_0298.tif
- Self-Assembled micro-CT/Self-Assembled micro CT_0299.tif
- Self-Assembled micro-CT/Self-Assembled micro CT_0300.tif
- Self-Assembled micro-CT/Self-Assembled micro CT_0301.tif
- Self-Assembled micro-CT/Self-Assembled micro CT_0302.tif
- Self-Assembled micro-CT/Self-Assembled micro CT_0303.tif
- Self-Assembled micro-CT/Self-Assembled micro CT_0304.tif
- Self-Assembled micro-CT/Self-Assembled micro CT_0305.tif
- Self-Assembled micro-CT/Self-Assembled micro CT_0306.tif
- Self-Assembled micro-CT/Self-Assembled micro CT_0307.tif
- Self-Assembled micro-CT/Self-Assembled micro CT_0308.tif
- Self-Assembled micro-CT/Self-Assembled micro CT_0309.tif
- Self-Assembled micro-CT/Self-Assembled micro CT_0310.tif
- Self-Assembled micro-CT/Self-Assembled micro CT_0311.tif
- Self-Assembled micro-CT/Self-Assembled micro CT_0312.tif
- Self-Assembled micro-CT/Self-Assembled micro CT_0313.tif
- Self-Assembled micro-CT/Self-Assembled micro CT_0314.tif
- Self-Assembled micro-CT/Self-Assembled micro CT_0315.tif
- Self-Assembled micro-CT/Self-Assembled micro CT_0316.tif
- Self-Assembled micro-CT/Self-Assembled micro CT_0317.tif
- Self-Assembled micro-CT/Self-Assembled micro CT_0318.tif
- Self-Assembled micro-CT/Self-Assembled micro CT_0319.tif
- Self-Assembled micro-CT/Self-Assembled micro CT_0320.tif
- Self-Assembled micro-CT/Self-Assembled micro CT_0321.tif
- Self-Assembled micro-CT/Self-Assembled micro CT_0322.tif
- Self-Assembled micro-CT/Self-Assembled micro CT_0323.tif
- Self-Assembled micro-CT/Self-Assembled micro CT_0324.tif
- Self-Assembled micro-CT/Self-Assembled micro CT_0325.tif
- Self-Assembled micro-CT/Self-Assembled micro CT_0326.tif
- Self-Assembled micro-CT/Self-Assembled micro CT_0327.tif
- Self-Assembled micro-CT/Self-Assembled micro CT_0328.tif
- Self-Assembled micro-CT/Self-Assembled micro CT_0329.tif
- Self-Assembled micro-CT/Self-Assembled micro CT_0330.tif
- Self-Assembled micro-CT/Self-Assembled micro CT_0331.tif
- Self-Assembled micro-CT/Self-Assembled micro CT_0332.tif
- Self-Assembled micro-CT/Self-Assembled micro CT_0333.tif
- Self-Assembled micro-CT/Self-Assembled micro CT_0334.tif
- Self-Assembled micro-CT/Self-Assembled micro CT_0335.tif
- Self-Assembled micro-CT/Self-Assembled micro CT_0336.tif
- Self-Assembled micro-CT/Self-Assembled micro CT_0337.tif
- Self-Assembled micro-CT/Self-Assembled micro CT_0338.tif
- Self-Assembled micro-CT/Self-Assembled micro CT_0339.tif
- Self-Assembled micro-CT/Self-Assembled micro CT_0340.tif
- Self-Assembled micro-CT/Self-Assembled micro CT_0341.tif
- Self-Assembled micro-CT/Self-Assembled micro CT_0342.tif
- Self-Assembled micro-CT/Self-Assembled micro CT_0343.tif
- Self-Assembled micro-CT/Self-Assembled micro CT_0344.tif
- Self-Assembled micro-CT/Self-Assembled micro CT_0345.tif
- Self-Assembled micro-CT/Self-Assembled micro CT_0346.tif
- Self-Assembled micro-CT/Self-Assembled micro CT_0347.tif
- Self-Assembled micro-CT/Self-Assembled micro CT_0348.tif
- Self-Assembled micro-CT/Self-Assembled micro CT_0349.tif
- Self-Assembled micro-CT/Self-Assembled micro CT_0350.tif
[truncated: 213 more entries]
